# Supplementary material for: The Music-Related Quality of Life Measure (MuRQoL): A Scoping Review of Its Validation and Application
Source: Audiol Res. 2025 Mar 7;15(2):26. doi: 10.3390/audiolres15020026 (PMC11932307; doi:10.3390/audiolres15020026)
Supplement: Supplementary file 1 [file audiolres-15-00026-s001.zip]

Archive with 5 entries (5 files):
- S1. MuRQoL-En v3.pdf
- S2. MuRQoL-It v3.pdf
- S3. MuRQoL-Tr v2.pdf
- S4. MuRQoL-Sp v2.pdf
- S5. PRISMA-ScR-Checklist-completed.pdf
